# Supplementary material for: Genetic diversity and population structure of date palms (Phoenix dactylifera L.) in Ethiopia using microsatellite markers
Source: J Genet Eng Biotechnol. 2021 May 7;19:64. doi: 10.1186/s43141-021-00168-5 (PMC8105468; doi:10.1186/s43141-021-00168-5)
Supplement: Supplementary file 1 — Additional file 1: Table 1 Data information of date palms in Ethiopia during the time of sample collection and cods of samples that were used for analysis. [file 43141_2021_168_MOESM1_ESM.xlsx]

## Sheet: GPS DATA
Supplementary Table 1 Data information of date palm samples in Ethiopia during the time of sample collection and cods that are used for analysis
Province/Region	District	Kebele/name of site/	Plant ID during collection	Altitude	Coordinates	Genotype ID for analysis and dendrogram	Pop ID for analysis
Afar region	Afambo	Alassabolo	As1- male	344m	N11O31. 381’, E041O32. 399’	1	As
Afar region	Afambo	Alassabolo	As2	348m	N11O31.401’ , E041O32.493’	2	As
Afar region	Afambo	Alassabolo	As3 - male	352m	N11O31.427’, E041O32.494’	3	As
Afar region	Afambo	Alassabolo	As4	346m	N11O31.252’ , E041O32.534’	4	As
Afar region	Afambo	Alassabolo	As5	349m	N11O31.247’ , E041O32.550’	5	As
Afar region	Afambo	Alassabolo	As6	348m	N11O31.241’ , E041O32.554’	6	As
Afar region	Afambo	Alassabolo	As7	347m	N11O31.236’ , E041O32.567’	7	As
Afar region	Afambo	Alassabolo	As8	347m	N11O31.234’ , E041O32.570,	8	As
Afar region	Afambo	Alassabolo	As9	350m	N11O31.226’ , E041O32.558’	9	As
Afar region	Afambo	Alassabolo	As10	350m	N11O31.261’ , E041O32.597’	10	As
Afar region	Asayta	Berga	Bg1-male	351m	N11O31.641’ , E041O27.557’	11	Bg
Afar region	Asayta	Berga	Bg2	352m	N11O31.642’ , E041O24.550’	12	Bg
Afar region	Asayta	Berga	Bg3	357m	N11O31.606’ , E041O27.539’	13	Bg
Afar region	Asayta	Berga	Bg4-male	355m	N11O31.597’ , E041O27.601’	14	Bg
Afar region	Asayta	Berga	Bg5	360m	N11O31.601’ , E041O27.621’	15	Bg
Afar region	Asayta	Berga	Bg6	355m	N11O31.597’ , E041O27.601’	16	Bg
Afar region	Asayta	Berga	Bg7	352m	N11O31.597’ , E041O27.584’	17	Bg
Afar region	Asayta	Berga	Bg8	354m	N11O31.616’ , E041O27.547’	18	Bg
Afar region	Asayta	Berga	Bg9	360m	N11O31.598’ , E041O27.592’	19	Bg
Afar region	Asayta	Berga	Bg10-male	351m	N11O31.592’ , E041O27.681’	20	Bg
Somalae National region	Erer Gota	Ererr	Er1	1112.21	N 09O33.127’, E 041023.218’	21	Er
Somalae National region	Erer Gota	Ererr	Er2	1139.95	N 09O32. 641’, E 041023.592’	22	Er
Somalae National region	Erer Gota	Ererr	Er3-male	1137.21	N 09O32.592’, E 041O23.619’	23	Er
Somalae National region	Erer Gota	Ererr	Er4	1139.65	N 09O32.650’, E 041023.607’	24	Er
Somalae National region	Erer Gota	Ererr	Er5	1117.7	N 09O33.055’, E 041023.308’	25	Er
Somalae National region	Erer Gota	Ererr	Er6	1113.43	N 09O33. 133’, E 041O23. 210’	26	Er
Somalae National region	Erer Gota	Ererr	Er7	1120.14	N 09O33.025’, E 041O23.347’	27	Er
Somalae National region	Erer Gota	Ererr	Er8	1106.12	N 09O33.182’,E 041023.149’	28	Er
Somalae National region	Erer Gota	Ererr	Er9-male	1111	N 09O33.122’, E 041O23.221’	29	Er
Somalae National region	Erer Gota	Ererr	Er10	1133.86	N 09O32.648’, E 041O23.598’	30	Er
Afar region	Afambo	Humodoyta	Hd1	393m	N11O30.994’ , E041O34.362’	31	Hd
Afar region	Afambo	Humodoyta	Hd2	392m	N11O31.152’ , E041O34.828’	32	Hd
Afar region	Afambo	Humodoyta	Hd3	392m	N11O30.825’ , E041O33.632’	33	Hd
Afar region	Afambo	Humodoyta	Hd4	392m	N11O30.876’ , E041O34.071’	34	Hd
Afar region	Afambo	Humodoyta	Hd5	396m	N11O30.941’ , E041O34.098’	35	Hd
Afar region	Afambo	Humodoyta	Hd6	392m	N11O30.975’ , E041O33.794’	36	Hd
Afar region	Afambo	Humodoyta	Hd7	396m	N11O30.891’ , E041O33.564’	37	Hd
Afar region	Afambo	Humodoyta	Hd8	396m	N11O30.923’ , E041O33.929’	38	Hd
Afar region	Afambo	Humodoyta	Hd9	393m	N11O30.868’ , E041O33.568’	39	Hd
Afar region	Afambo	Humodoyta	Hd10-male	396m	N11O30.885’ , E041O33.571’	40	Hd
Afar region	Afambo	Humodoyta	Hd11-male	396m	N11O30.854’ , E041O33.659’	41	Hd
Afar region	Afambo	Humodoyta	Hd12-male	393m	N11O30.891’ , E041O33.691’	42	Hd
Afar region	Afambo	Humodoyta	Hd13	392m	N11O30.795’ , E041O33.546’	43	Hd
Afar region	Afambo	Humodoyta	Hd14	393m	N11O30.795’ , E041O33.553’	44	Hd
Afar region	Afambo	Humodoyta	Hd15	392m	N11O30.975’ , E041O33.794’	45	Hd
Afar region	Afambo	Humodoyta	Hd16	392m	N11O30.924’ , E041O33.921’	46	Hd
Afar region	Afambo	Humodoyta	Hd17	392m	N11O30.924’ , E041O33.921’	47	Hd
Afar region	Afambo	Humodoyta	Hd18	396m	N11O30.932’ , E041O33.924’	48	Hd
Afar region	Afambo	Humodoyta	Hd19	393m	N11O30.949’ , E041O34.335’	49	Hd
Afar region	Afambo	Humedeyta	Hd20	392m	N11O30.919’ , E041O34.384’	50	Hd
Afar region	Asayta	Kerebuda	Kr1	356m	N11O31.910’ , E041O26.802’	51	Kr
Afar region	Asayta	Kerebuda	Kr2-male	355m	N11O31.867’ , E041O26.823’	52	Kr
Afar region	Asayta	Kerebuda	Kr3	353m	N11O32.255’ , E041O26.963’	53	Kr
Afar region	Asayta	Kerebuda	Kr4	355m	N11O31.867’ , E041O26.823’	54	Kr
Afar region	Asayta	Kerebuda	Kr5	353m	N11O32.420’ , E041O26.847’	55	Kr
Afar region	Asayta	Kerebuda	Kr6	353m	N11O32.252’ , E041O26.938’	56	Kr
Afar region	Asayta	Kerebuda	Kr7-male	358m	N11O32.248’ , E041O26.951’	57	Kr
Afar region	Asayta	Kerebuda	Kr8	354m	N11O31.940’ , E041O26.802’	58	Kr
Afar region	Asayta	Kerebuda	Kr9	354m	N11O32.262’ , E041O26.947’	59	Kr
Afar region	Asayta	Kerebuda	Kr10	354m	N11O31.913’ , E041O26.812’	60	Kr
Somalae National region	Shinlie	Legaharae (around Dredawa city	Lg1	1205m	N09O35.957’ , E041O53.160’	61	Lg
Somalae National region	Shinlie	Legaharae (around Dredawa city	Lg2	1209m	N09O35.916’ , E041O53.240’	62	Lg
Somalae National region	Shinlie	Legaharae (around Dredawa city	Lg3	1207m	N09O35.903’ , E041O53.222’	63	Lg
Somalae National region	Shinlie	Legaharae (around Dredawa city	Lg4	1207m	N09O35.947’ , E041O53.162’	64	Lg
Somalae National region	Shinlie	Legaharae (around Dredawa city	Lg5-male	1208m	N09O35.904’ , E041O53.212’	65	Lg
Somalae National region	Shinlie	Legaharae (around Dredawa city	Lg6	1206m	N09O35.870’, E041o203’	66	Lg
Somalae National region	Shinlie	Legaharae (around Dredawa city	Lg7	1211m	N09O35.950’ , E041O53.188’	67	Lg
Somalae National region	Shinlie	Legaharae (around Dredawa city	Lg8	1218m	N09O35.788’ , E041O53.418’	68	Lg
Somalae National region	Shinlie	Legaharae (around Dredawa city	Lg9	1207m	N09O35.722’ , E041O53.609’	69	Lg
Somalae National region	Shinlie	Legaharae (around Dredawa city	Lg10	1207m	N09035.879’ , E041O53.265’	70	Lg
Somalae National region	Shinlie	Legaharae (around Dredawa city	Lg11	1205m	N09O35.953’ , E041O53.183’	71	Lg
Afar region	Afambo	Maego	Mg1	353m	N11O30.180’ , E041O36.189’	72	Mg
Afar region	Afambo	Maego	Mg2-male	358m	N11O30.112’ , E041O36.566’	73	Mg
Afar region	Afambo	Maego	Mg3-male	355m	N11O30.153’ , E041O36.474’	74	Mg
Afar region	Afambo	Maego	Mg4	354m	N11O30.072’ , E041O36.530’	75	Mg
Afar region	Afambo	Maego	Mg5	358m	N11O30.157’ , E041O26.649’	76	Mg
Afar region	Afambo	Maego	Mg6	355m	N11O30.148’ , E041O36.461’	77	Mg
Afar region	Afambo	Maego	Mg7	354m	N11O30.244’ , E041O36.407’	78	Mg
Afar region	Afambo	Maego	Mg8	354m	N11O30.228’ , E041O36.237’	79	Mg
Afar region	Afambo	Maego	Mg9	353m	N11O30.183’ , E041O36.183’	80	Mg
Afar region	Afambo	Maego	Mg10	353m	N11O30.183’ , E041O36.183’	81	Mg
Afar region	Asayta	Mamulae	Mm1	352m	N11O30.993’ , E041O29.993’	82	Mm
Afar region	Asayta	Mamulae	Mm2	346m	N11O30.994’ , E041O29.808’	83	Mm
Afar region	Asayta	Mamulae	Mm3	350m	N11O30.994’ , E041O 29.986’	84	Mm
Afar region	Asayta	Mamulae	Mm4-male	400m	N11O30.965’ , E041O29.436’	85	Mm
Afar region	Asayta	Mamulae	Mm5	400m	N11O30.979’ , E041O29.590’	86	Mm
Afar region	Asayta	Mamulae	Mm6	406	N11O30.995’ , E041O29.994’	87	Mm
Afar region	Asayta	Mamulae	Mm7	352m	N11O30.977’, E041O29.383’	88	Mm
Afar region	Asayta	Mamulae	Mm8	347m	N11O30.991’ , E041O29.894’	89	Mm
Afar region	Asayta	Mamulae	Mm9	349m	N11O30.993’ , E041O29.770’	90	Mm
Afar region	Asayta	Mamulae	Mm10	353m	N11O30.995’ , E041O 29.886’	91	Mm
Afar region	Asayta	Mamulae	Mm11	356m	N11O30.958’ , E041O29.946’	92	Mm
Afar region	Asayta	Mamulae	Mm12-male	350m	N11O30.969, E041O 29.490’	93	Mm
Afar region	Asayta	Mamulae	Mm13	349m	N11O30.959’ , E041O29.501’	94	Mm
Afar region	Asayta	Mamulae	Mm14	347m	N11O30.984’ , E041O29.672’	95	Mm
Afar region	Asayta	Mamulae	Mm15	351m	N11O30.981’ , E041O 29.687’	96	Mm
Afar region	Asayta	Mamulae	Mm16	346m	N11O30.993’ , E041O29.753’	97	Mm
Afar region	Asayta	Mamulae	Mm17	349m	N11O31.007’ , E041O 29.797’	98	Mm
Afar region	Asayta	Mamulae	Mm18	352m	N11O31.010’ , E041O29.813’	99	Mm
Afar region	Asayta	Mamulae	Mm19	352m	N11O31.004’ , E041O29.879’	100	Mm
Afar region	Asayta	Mamulae	Mm20	351m	N11O30.983’ , E041O29.953’	101	Mm
Afar region	Asayta	Mamulae	Mm21	355m	N11O30.985’ , E041O 29.906’	102	Mm
Afar region	Afambo	Humodoyta (Introduced vitro date palm)	Sag1	342m	N11O31.200’ , E041O34.254’	103	Intro
Afar region	Afambo	Humodoyta (Introduced vitro date palm)	Sag2	342m	N11O31.200’ , E041O34.254’	104	Intro
Afar region	Afambo	Humodoyta (Introduced vitro date palm)	Kha1	340m	N11O31.202’ , E041O34.233’	105	Intro
Afar region	Afambo	Humodoyta (Introduced vitro date palm)	Kha2	340m	N11O31.202’ , E041O34.233’	106	Intro
Afar region	Afambo	Humodoyta (Introduced vitro date palm)	AAH1	343m	N11O31.205’ , E041O34.157’	107	Intro
Afar region	Afambo	Humodoyta (Introduced vitro date palm)	AAH2	343m	N11O31.205’ , E041O34.154’	108	Intro
Afar region	Afambo	Humodoyta (Introduced vitro date palm)	MJI-1	347m	N11O31.246’ , E041O34.519’	109	Intro
Afar region	Afambo	Humodoyta (Introduced vitro date palm)	MJI-2	345m	N11O31.237’ , E041O34.158’	110	Intro
Afar region	Afambo	Humodoyta (Introduced vitro date palm)	Jar-1- male	341m	N11O31.244’ , E041O34.192’	111	Intro
Afar region	Afambo	Humodoyta (Introduced vitro date palm)	Jar-2- male	341m	N11O31.244’ , E041O34.192’	112	Intro
Afar region	Afambo	Humodoyta (Introduced vitro date palm)	Ber1	343m	N11O31.241’ , E041O34.228’	113	Intro
Afar region	Afambo	Humodoyta (Introduced vitro date palm)	Ber2	343m	N11O31.241’ , E041O34.228’	114	Intro
Afar region	Afambo	Humodoyta (Introduced vitro date palm)	Khy1	343m	N11O31.196’ , E041O34.244’	115	Intro
Afar region	Afambo	Humodoyta (Introduced vitro date palm)	Khy-2	343m	N11O31.196’ , E041O34.244’	116	Intro
Afar region	Afambo	Humodoyta (Introduced vitro date palm)	MJE-1	347m	N11O31.246’ , E041O34.159’	117	Intro
Afar region	Afambo	Humodoyta (Introduced vitro date palm)	MJE-2	342m	N11O31.221’ , E041O34.157’	118	Intro
Afar region	Afambo	Humodoyta (Introduced vitro date palm)	Zam1	340m	N11O31.200’ E041O34.156’	119	Intro
Afar region	Afambo	Humodoyta (Introduced vitro date palm)	Zam2	340m	N11O31.200’ E041O34.156’	120	Intro
Afar region	Afambo	Humodoyta (Introduced vitro date palm)	Shi1	346m	N11O31.208’, E041O34.156’	121	Intro
Afar region	Afambo	Humodoyta (Introduced vitro date palm)	Shi2	344m	N11O31.209’ , E041O34.170’	122	Intro
Afar region	Afambo	Humodoyta (Introduced vitro date palm)	Khad1	344m	N11O31.191’ , E041O34.238’	123	Intro
Afar region	Afambo	Humodoyta (Introduced vitro date palm)	Khad2	344m	N11O31.191’ , E041O34.238’	124	Intro
