# Supplementary material for: Genetic diversity and population structure of date palms (Phoenix dactylifera L.) in Ethiopia using microsatellite markers
Source: J Genet Eng Biotechnol. 2021 May 7;19:64. doi: 10.1186/s43141-021-00168-5 (PMC8105468; doi:10.1186/s43141-021-00168-5)
Supplement: Supplementary file 2 — Additional file 2: Table 2 Microsatellite genotypic data of 124 date palm genotypes using 10 SSR markers. [file 43141_2021_168_MOESM2_ESM.xlsx]

## Sheet: Microsatelite genotypic data
Supplementary Table 2 microsatellite genotypic data of 124 date palm genotypes using 10 SSR markers
Date palms in Ethioipia
The first columon is indicate number of population= 9
The first row is indicate loci = 10
	MPdCIR010		MPdCIR015		MPdCIR016		MPdCIR025		MPdCIR032		MPdCIR050		MPdCIR057		MPdCIR070		MPdCIR085		MPdCIR093
pop = Alasabolo
As1- male	144	144	146	152	148	148	228	228	304	304	174	230	250	300	210	210	172	172	183	189
As2	150	150	146	150	150	150	220	220	302	306	180	220	270	290	200	250	190	200	185	209
As3 - male	150	176	150	150	160	160	220	250	302	306	210	260	270	270	210	200	180	180	187	187
As4	150	180	146	152	148	160	268	268	302	306	210	250	276	280	200	240	180	210	191	197
As5	144	144	150	150	148	148	250	250	304	304	200	240	260	270	210	210	170	170	177	215
As6	146	152	150	150	148	154	228	228	302	306	190	240	276	280	210	250	176	176	197	197
As7	180	180	148	152	146	164	250	250	302	304	230	230	280	300	200	200	160	200	177	181
As8	146	180	150	150	148	148	250	250	302	306	200	240	270	280	200	250	178	210	185	189
As9	150	150	148	152	148	160	232	250	302	306	210	260	280	280	240	240	200	230	187	187
As10	144	152	150	150	148	152	250	250	304	304	190	220	276	300	230	230	168	168	181	225
pop = Berga
Bg1-male	144	148	148	150	148	148	228	268	304	304	190	190	270	280	210	210	172	230	189	225
Bg2	150	150	150	152	148	150	226	226	302	306	180	210	280	280	210	220	178	178	185	185
Bg3	148	150	148	152	148	150	226	226	302	304	190	190	280	290	210	210	160	178	181	187
Bg4-male	144	176	148	152	144	160	250	270	302	304	180	180	290	290	200	200	178	230	177	197
Bg5	150	180	150	156	144	144	228	228	304	306	200	220	290	290	226	240	198	210	189	215
Bg6	152	160	148	152	150	150	260	260	302	306	172	180	280	280	220	250	168	250	197	201
Bg7	150	176	146	152	148	148	250	250	302	306	230	230	280	280	210	226	178	250	183	197
Bg8	146	146	148	152	148	160	250	250	302	306	190	190	280	280	210	240	178	240	183	201
Bg9	148	148	144	152	146	156	250	250	302	306	190	190	280	280	210	226	180	200	183	201
Bg10-male	148	150	148	152	148	154	250	270	302	306	200	210	290	290	226	226	198	210	177	177
pop = Erer
Er1	146	152	144	146	148	150	228	228	302	306	180	210	276	280	210	240	176	220	189	215
Er2	148	150	152	152	148	148	220	250	302	306	180	180	260	290	210	120	168	220	181	181
Er3-male	144	152	150	150	148	150	226	250	302	304	220	220	280	280	220	220	168	250	189	189
Er4	144	150	150	150	148	152	226	260	304	304	180	200	280	280	200	250	168	178	185	209
Er5	144	150	152	152	148	152	220	230	302	306	200	200	250	290	210	210	168	226	187	209
Er6	144	160	146	152	148	156	260	260	302	306	200	250	280	280	210	220	176	240	185	197
Er7	144	150	144	156	148	154	250	260	302	304	190	250	280	280	210	250	198	250	189	189
Er8	150	150	144	144	150	150	250	270	302	306	180	250	280	280	210	250	198	250	187	187
Er9-male	150	150	152	152	150	150	228	228	304	306	190	240	290	290	226	226	178	250	187	209
Er10	152	152	150	150	146	146	220	250	302	302	200	220	270	280	220	220	168	230	183	183
pop = Humedeyta
Hd1	144	144	150	150	148	148	228	228	304	304	190	190	270	290	200	200	168	226	185	189
Hd2	146	152	148	148	148	148	228	228	302	306	200	200	276	280	220	220	198	198	185	201
Hd3	144	144	150	152	148	154	228	228	302	304	180	240	280	280	210	220	178	240	197	197
Hd4	144	150	144	152	148	164	232	232	304	304	200	250	270	290	210	240	198	210	191	225
Hd5	150	150	150	150	148	154	228	228	302	304	200	210	280	280	226	250	178	250	187	209
Hd6	148	150	150	150	150	152	228	228	304	306	200	210	290	290	220	240	176	226	187	209
Hd7	160	174	148	152	148	160	260	260	304	304	172	180	290	300	226	226	168	250	197	201
Hd8	150	150	148	152	148	160	250	250	304	306	180	180	280	310	200	200	198	198	197	201
Hd9	144	150	152	152	150	150	228	228	304	304	200	210	280	280	210	220	176	226	187	201
Hd10-male	146	146	150	150	148	148	250	250	302	306	200	240	276	290	250	250	230	230	187	201
Hd11-male	146	146	148	148	148	148	228	228	302	306	200	200	270	280	210	230	172	200	187	197
Hd12-male	146	146	148	150	160	160	228	228	306	306	230	260	276	276	210	230	172	200	185	185
Hd13	142	142	148	148	148	160	232	232	302	306	210	240	280	280	210	210	198	200	185	197
Hd14	146	146	150	150	148	148	220	220	304	304	190	190	280	280	210	210	178	98	197	197
Hd15	146	146	148	148	150	152	220	220	302	304	220	230	270	280	210	240	168	200	201	201
Hd16	146	180	148	148	160	160	232	232	302	304	220	230	270	280	210	240	178	178	201	201
Hd17	146	180	148	148	148	148	220	220	302	304	220	250	270	300	210	230	178	178	197	197
Hd18	148	180	146	148	176	176	220	220	302	302	200	240	254	260	210	230	180	180	187	209
Hd19	142	142	148	148	148	148	220	220	302	304	200	200	280	280	220	220	178	210	185	201
Hd20	146	146	146	146	148	170	228	228	302	302	190	200	280	280	200	240	178	198	185	197
pop = Kerbuda
Kr1	148	148	148	152	144	144	250	250	302	304	200	200	286	286	210	240	180	210	185	197
Kr2-male	144	144	146	156	148	154	250	250	304	306	180	180	250	256	200	230	168	198	181	181
Kr3	144	152	146	156	146	152	258	258	302	304	210	250	260	260	210	240	168	168	189	209
Kr4	144	144	146	156	146	152	258	258	302	306	200	200	260	260	210	240	178	200	189	209
Kr5	152	176	152	156	144	144	258	258	302	306	190	210	260	270	220	220	180	200	193	215
Kr6	144	152	152	156	148	156	258	258	304	306	200	200	260	270	220	220	180	200	177	177
Kr7-male	148	160	148	152	148	160	258	258	302	306	180	180	290	290	226	226	180	180	189	215
Kr8	146	146	152	152	148	148	258	258	302	306	172	172	270	270	210	240	180	180	189	215
Kr9	150	189	148	152	148	170	232	232	304	306	200	220	260	260	210	240	198	210	189	189
Kr10	144	144	148	152	146	146	250	250	302	306	200	220	260	260	200	200	178	200	189	197
pop = Legaharae
Lg1	144	152	146	152	150	154	250	250	304	304	220	250	276	276	210	220	176	176	181	225
Lg2	144	152	150	156	150	150	228	256	306	306	230	250	276	280	210	220	168	198	205	205
Lg3	150	150	146	152	148	150	258	258	304	304	200	240	250	276	200	220	168	198	181	181
Lg4	146	176	146	152	148	150	258	276	304	304	210	250	250	256	220	250	178	178	187	187
Lg5-male	148	176	146	152	148	160	228	250	304	304	180	200	290	290	210	250	178	178	199	201
Lg6	148	150	148	152	148	160	250	250	304	304	190	190	280	280	200	200	180	180	187	197
Lg7	150	176	148	152	146	160	250	270	302	306	190	240	280	280	220	250	180	200	185	197
Lg8	148	150	148	152	144	156	250	270	304	304	190	240	270	270	200	230	178	230	185	197
Lg9	144	144	146	152	148	150	270	270	302	306	200	200	276	276	210	220	168	226	185	201
Lg10	148	152	144	152	148	148	250	250	302	302	180	180	280	280	200	210	198	198	189	201
Lg11	148	150	146	152	146	156	250	260	302	304	190	230	286	286	210	220	198	198	185	185
pop = Mego
Mg1	144	144	150	156	146	146	258	258	302	302	200	250	270	270	210	210	178	178	177	181
Mg2-male	152	176	148	148	148	170	258	258	304	306	180	230	260	270	226	226	180	180	193	215
Mg3-male	142	152	148	152	148	154	228	250	304	306	250	260	260	270	210	240	180	200	187	193
Mg4	176	176	148	152	146	146	260	260	304	306	190	240	276	280	200	240	168	210	185	185
Mg5	142	176	146	152	146	146	260	260	310	318	220	250	290	300	220	250	180	240	197	201
Mg6	142	174	146	152	146	154	260	260	304	304	200	200	270	276	210	220	180	240	185	197
Mg7	144	144	148	152	150	150	228	228	304	306	190	230	260	260	210	250	168	226	171	171
Mg8	150	150	152	156	146	152	250	250	304	306	210	210	260	260	226	230	178	178	183	209
Mg9	144	150	146	152	146	146	232	268	304	306	200	210	260	260	200	200	178	178	187	193
Mg10	142	144	148	152	148	148	220	220	304	306	250	250	260	300	210	230	180	200	191	197
pop = Mamulae
Mm1	148	160	152	152	150	150	250	250	304	304	200	210	260	260	220	230	180	200	183	209
Mm2	148	150	152	152	146	152	260	270	302	306	220	220	270	310	210	240	178	198	185	209
Mm3	150	180	152	152	148	148	258	258	304	306	200	210	260	260	210	240	168	198	183	209
Mm4-male	152	176	150	156	146	146	258	258	304	304	190	200	260	276	220	220	168	168	177	209
Mm5	148	176	148	152	148	160	258	258	302	306	180	180	250	270	210	240	178	220	189	189
Mm6	144	144	148	152	152	176	232	250	302	304	200	250	280	280	250	250	178	210	197	225
Mm7	142	142	148	152	148	148	268	268	304	306	200	200	290	290	210	230	168	210	191	197
Mm8	144	160	146	152	148	154	220	228	304	306	240	240	280	280	220	240	178	178	185	193
Mm9	148	176	148	152	148	160	250	250	302	304	172	190	290	290	210	240	178	226	199	201
Mm10	144	174	146	152	146	150	260	260	304	304	210	250	290	310	210	250	198	210	185	197
Mm11	148	152	146	152	146	152	250	250	304	306	200	200	260	260	226	228	180	180	183	209
Mm12-male	144	172	146	150	148	154	250	250	304	306	230	230	260	260	226	228	198	210	183	209
Mm13	142	180	148	148	148	148	250	250	304	304	190	200	276	276	210	210	176	200	187	187
Mm14	142	180	148	148	160	160	220	220	304	304	190	220	270	270	210	226	176	200	201	201
Mm15	148	176	146	152	148	148	250	250	304	304	190	210	260	290	230	240	178	210	185	189
Mm16	150	152	144	152	144	144	250	250	302	302	180	190	276	300	210	240	198	198	183	201
Mm17	142	160	146	146	148	148	220	250	302	302	230	240	270	290	210	230	176	190	187	225
Mm18	150	150	144	144	170	170	220	220	302	302	190	240	250	270	200	250	180	180	187	225
Mm19	146	176	144	144	150	150	232	232	302	302	200	220	250	270	200	200	180	180	197	201
Mm20	150	150	144	144	160	160	250	250	304	306	200	250	270	270	200	230	180	180	197	209
Mm21	142	180	146	156	150	150	220	250	306	306	200	200	260	310	230	230	210	210	189	209
pop = Introduced vitro date palms
Sag1	146	176	146	154	156	160	232	270	306	306	200	240	290	290	200	240	172	220	197	197
Sag2	146	160	146	154	150	154	232	270	302	306	200	240	290	290	200	240	172	220	197	197
Kha1	148	176	146	154	160	160	250	270	306	306	200	250	280	280	210	240	172	220	197	197
Kha2	148	176	146	154	150	156	232	270	302	306	200	250	280	280	200	244	172	220	197	197
AAH1	144	160	150	150	148	148	220	250	304	304	180	210	290	300	210	240	172	220	187	209
AAH2	144	160	150	150	148	148	220	250	304	306	200	240	290	300	230	240	198	226	187	209
MJI-1	146	176	146	154	152	156	250	250	306	306	172	190	290	296	200	220	170	198	187	209
MJI-2	180	180	146	154	160	160	228	228	302	306	190	190	260	260	210	210	198	226	185	197
Jar-1- male	146	180	146	152	152	152	256	270	302	306	190	190	290	296	200	240	198	200	187	209
Jar-2- male	146	180	146	146	152	152	228	270	302	306	190	190	290	290	220	240	210	210	187	209
Ber1	146	180	146	152	152	156	228	270	304	304	230	240	280	280	220	226	176	176	185	201
Ber2	146	152	146	154	152	156	260	260	304	304	230	240	280	280	220	230	176	176	185	201
Khy1	148	174	150	150	148	156	260	270	304	304	210	250	250	256	210	250	172	226	185	185
Khy-2	148	174	150	154	160	160	220	232	302	306	200	250	270	270	210	250	198	226	189	209
MJE-1	148	176	150	150	148	148	250	260	302	306	190	240	260	300	210	230	172	226	183	197
MJE-2	148	176	150	150	148	148	220	232	302	306	190	240	260	300	210	210	180	226	185	209
Zam1	144	180	150	152	148	148	256	260	302	306	190	240	260	300	210	230	172	226	183	197
Zam2	144	180	150	150	148	148	220	250	304	304	190	240	260	300	210	210	198	226	187	209
Shi1	150	180	150	156	148	148	258	260	302	306	200	240	290	300	210	230	172	226	187	201
Shi2	146	176	150	156	148	160	220	250	302	304	200	210	290	280	210	210	198	226	187	187
Khad1	146	174	146	152	150	154	232	270	302	306	190	240	276	276	220	250	160	220	185	197
Khad2	146	174	146	154	150	154	262	270	306	306	190	240	276	276	220	250	172	220	191	197
