# Supplementary material for: Genetic diversity and population structure of date palms (Phoenix dactylifera L.) in Ethiopia using microsatellite markers
Source: J Genet Eng Biotechnol. 2021 May 7;19:64. doi: 10.1186/s43141-021-00168-5 (PMC8105468; doi:10.1186/s43141-021-00168-5)
Supplement: Supplementary file 3 — Additional file 3: Table 3 Proportion of individuals assigned in each DAPC cluster. [file 43141_2021_168_MOESM3_ESM.xlsx]

## Sheet: DAPC
Table 3 proportion of individuals assigned in each DAPC cluster
	Cluster	Proportion_assign_cluster.1	Proportion_assign_cluster.2	Proportion_assign_cluster.3	Proportion_assign_cluster.4	Proportion_assign_cluster.5	Proportion_assign_cluster.6	Proportion_assign_cluster.7	Proportion_assign_cluster.8	geno.ind	geno.pop	geno.MPdCIR010	geno.MPdCIR015	geno.MPdCIR016	geno.MPdCIR025	geno.MPdCIR032	geno.MPdCIR050	geno.MPdCIR057	geno.MPdCIR070	geno.MPdCIR085	geno.MPdCIR093
1	8	2.50231e-05	1.22698e-13	3.26883e-08	9.5602e-24	7.42361e-06	1.4103e-15	2.12819e-08	0.999967	Afm1	1	144/144	146/152	148/148	228/228	304/304	174/230	250/300	210/210	172/172	183/189
2	1	0.939283	4.32491e-10	0.00163361	1.11995e-24	3.2608e-08	4.14783e-21	0.0590834	1.88913e-07	Afm2	1	150/150	146/150	150/150	220/220	302/306	180/220	270/290	200/250	190/200	185/209
3	1	0.99743	9.05714e-09	0.000247472	2.36004e-15	7.75362e-08	2.54505e-11	0.00226811	5.4281e-05	Afm3	1	150/176	150/150	160/160	220/250	302/306	210/260	270/270	200/210	180/180	187/187
4	5	0.00010399	1.21165e-08	1.09333e-09	2.26661e-14	0.999896	6.8396e-19	7.40485e-09	1.13785e-09	Afm4	1	150/180	146/152	148/160	268/268	302/306	210/250	276/280	200/240	180/210	191/197
5	8	2.25351e-11	5.45855e-15	4.94961e-12	1.49793e-27	3.15815e-15	7.83682e-14	3.04509e-12	1	Afm5	1	144/144	150/150	148/148	250/250	304/304	200/240	260/270	210/210	170/170	177/215
6	7	4.91257e-06	5.76407e-15	3.11768e-09	2.11914e-20	2.61604e-09	1.61901e-12	0.999995	4.63267e-07	Afm6	1	146/152	150/150	148/154	228/228	302/306	190/240	276/280	210/250	176/176	197/197
7	2	3.6004e-08	1	9.32015e-11	1.62789e-23	1.1231e-12	1.94576e-27	1.91715e-12	5.83207e-10	Afm7	1	180/180	148/152	146/164	250/250	302/304	230/230	280/300	200/200	160/200	177/181
8	8	1.72221e-07	2.39359e-13	2.46146e-09	8.53807e-24	1.60931e-11	3.81746e-11	4.6636e-07	0.999999	Afm8	1	146/180	150/150	148/148	250/250	302/306	200/240	270/280	200/250	178/210	185/189
9	2	2.21473e-07	1	7.54064e-12	2.11145e-23	5.32083e-12	2.07543e-28	1.8653e-10	5.41233e-12	Afm9	1	150/150	148/152	148/160	232/250	302/306	210/260	280/280	240/240	200/230	187/187
10	7	0.000326216	1.69713e-07	1.24267e-05	4.6896e-22	1.75699e-07	3.76974e-16	0.999329	0.000331696	Afm10	1	144/152	150/150	148/152	250/250	302/304	190/220	276/300	230/230	168/168	181/225
11	8	4.26824e-09	2.08394e-13	2.02217e-10	4.40625e-30	3.44257e-13	7.51614e-17	1.18026e-07	1	Afm11	1	144/144	150/150	148/148	228/228	304/304	190/190	270/290	200/200	168/226	185/189
12	1	0.999666	8.40442e-13	6.91194e-05	5.57983e-26	6.03617e-08	3.08495e-21	0.000244999	2.02507e-05	Afm12	1	146/152	148/148	148/148	228/228	302/306	200/200	276/280	220/220	198/198	185/201
13	7	0.00447452	1.52823e-09	3.94153e-07	1.47771e-23	2.35682e-07	5.27697e-23	0.995524	7.09296e-07	Afm13	1	144/144	150/152	148/154	228/228	302/304	180/280	280/280	210/220	178/240	197/197
14	1	0.997603	8.77693e-11	0.00236432	1.21359e-21	3.33451e-06	5.99738e-18	2.439e-05	5.39258e-06	Afm14	1	144/150	144/152	148/164	232/232	304/304	200/250	270/290	210/240	198/210	191/225
15	7	2.58255e-08	1.24576e-16	1.15584e-11	3.54151e-29	3.05248e-15	2.78449e-22	1	5.33108e-12	Afm15	1	150/150	150/150	148/154	228/228	302/304	200/210	280/280	226/250	178/250	187/209
16	7	0.000114065	6.00279e-14	1.97532e-07	6.52291e-21	1.56189e-10	3.3339e-16	0.999886	1.84289e-09	Afm16	1	148/150	150/150	150/152	228/228	304/306	200/210	290/290	220/240	176/226	187/209
17	2	1.4672e-08	1	1.25942e-11	1.16674e-23	5.66008e-09	1.42362e-26	1.8538e-13	5.13554e-11	Afm17	1	160/174	148/152	148/160	260/260	304/304	172/180	290/300	226/226	168/250	197/201
18	2	2.69365e-08	1	1.16176e-10	1.73638e-30	1.69447e-14	1.75132e-33	1.23207e-14	8.3841e-12	Afm18	1	150/150	148/152	148/160	250/250	304/306	180/180	280/310	200/200	198/198	197/201
19	7	6.0895e-05	5.10961e-14	1.25339e-07	2.73137e-30	1.42892e-08	7.19158e-26	0.999939	1.26913e-08	Afm19	1	144/150	152/152	150/150	228/228	304/304	200/210	280/280	210/220	176/226	187/201
20	8	2.04553e-07	2.05077e-12	2.90783e-09	1.75127e-24	1.91246e-12	2.93011e-12	2.09683e-07	1	Afm20	1	146/146	150/150	148/148	250/250	302/306	200/240	276/290	250/250	230/230	187/201
21	1	0.99997	2.65192e-14	1.14204e-05	8.31491e-28	2.29111e-11	1.80382e-21	6.36619e-08	1.82875e-05	Afm21	1	146/146	148/148	148/148	228/228	302/306	200/200	270/280	210/230	172/200	187/197
22	1	0.999985	1.37105e-13	1.47475e-05	5.0663e-18	3.12567e-08	1.35701e-20	2.0347e-07	3.08548e-09	Afm22	1	146/146	148/150	160/160	228/228	306/306	230/260	276/276	210/230	172/200	185/185
23	1	0.955884	0.0441125	8.14157e-07	1.59497e-13	2.17022e-06	1.08273e-20	3.77063e-08	1.32184e-07	Afm23	1	142/142	148/148	148/160	232/232	302/306	210/240	280/280	210/210	198/200	185/197
24	8	3.86798e-06	3.02004e-12	4.55581e-09	8.66554e-24	1.63286e-13	6.36765e-14	5.91611e-08	0.999996	Afm24	1	146/146	150/150	148/148	220/220	304/304	190/190	280/280	210/210	178/198	197/197
25	1	1	3.5727e-14	4.47132e-07	3.66243e-28	2.08209e-12	1.17824e-28	1.63674e-09	1.602e-13	Afm25	1	146/146	148/148	150/152	220/220	302/304	220/230	270/280	210/240	168/200	201/201
26	1	1	2.50622e-15	7.23807e-08	1.12447e-21	5.81422e-10	2.94665e-25	1.67823e-10	7.17678e-15	Afm26	1	146/180	148/148	160/160	232/232	302/304	220/230	270/280	210/240	178/178	201/201
27	1	0.999999	5.95614e-16	4.43987e-07	2.47166e-22	6.3871e-09	1.11117e-17	3.65945e-09	1.45831e-07	Afm27	1	146/180	148/148	148/148	220/220	302/304	220/250	270/300	210/230	178/178	197/197
28	1	0.999772	6.96942e-14	0.000227184	1.20909e-20	7.25273e-09	1.28512e-18	4.97293e-07	2.58573e-08	Afm28	1	148/180	146/148	176/176	220/220	302/302	200/240	254/260	210/230	180/180	187/209
29	1	0.999959	1.75798e-11	3.74033e-05	5.07899e-28	1.08199e-10	9.40654e-24	2.48956e-06	7.66128e-07	Afm29	1	142/142	148/148	148/148	220/220	302/304	200/200	280/280	220/220	178/210	185/201
30	1	0.999882	1.22012e-09	0.000101846	1.08499e-22	6.81883e-09	7.21722e-26	1.58675e-05	4.14383e-08	Afm30	1	146/146	146/146	148/170	228/228	302/302	190/200	280/280	200/240	178/198	185/197
31	1	0.9994	3.86958e-11	0.000599519	9.78329e-19	1.21943e-07	1.96273e-19	1.5509e-09	6.33311e-07	Afm31	1	144/144	150/156	146/146	258/258	302/302	200/250	270/270	210/210	178/178	177/181
32	1	0.998885	4.65598e-14	0.00111451	5.02732e-29	2.10871e-13	3.99229e-30	2.99833e-11	3.50062e-13	Afm32	1	152/176	148/148	148/170	258/258	304/306	180/230	260/270	226/226	180/180	193/215
33	1	0.998623	8.65108e-06	0.00136806	1.06915e-24	3.23278e-11	2.86142e-23	1.5116e-07	3.75497e-10	Afm33	1	142/152	148/152	148/154	228/250	304/306	250/260	260/270	210/240	180/200	187/193
34	1	0.999137	0.000645479	0.000198392	3.81455e-17	1.82669e-05	4.91764e-18	9.90348e-07	4.36472e-09	Afm34	1	176/176	148/152	146/146	260/260	304/306	190/240	276/280	200/240	168/210	185/185
35	5	0.00022676	1.15791e-11	3.88498e-09	1.3182e-16	0.999773	2.91045e-19	3.1356e-10	3.13854e-11	Afm35	1	142/176	146/152	146/146	260/260	310/318	220/250	290/300	220/250	180/240	197/201
36	5	6.40979e-06	3.36498e-14	1.5196e-10	3.67772e-22	0.999994	1.9913e-24	1.07827e-10	2.70654e-11	Afm36	1	142/174	146/152	146/154	260/260	304/304	200/200	270/276	210/220	180/240	185/197
37	1	0.984252	2.20338e-05	0.0120082	7.27144e-24	7.54953e-09	1.9647e-22	0.00371678	6.16134e-07	Afm37	1	144/144	148/152	150/150	228/228	304/306	190/230	260/260	210/250	168/226	171/171
38	1	0.986589	1.53939e-13	0.0134105	7.50624e-23	1.52031e-09	3.14966e-21	2.16585e-07	1.09506e-08	Afm38	1	150/150	152/156	146/152	250/250	304/306	210/210	260/260	226/230	178/178	183/209
39	1	0.998562	4.25987e-14	7.55764e-05	1.4938e-19	0.00136046	8.01176e-19	2.0382e-06	9.52921e-10	Afm39	1	144/150	146/152	146/146	232/268	304/306	200/210	260/260	200/200	178/178	187/193
40	1	0.999234	1.56456e-08	0.000748778	6.8959e-26	4.8492e-13	3.68676e-16	4.64893e-10	1.68749e-05	Afm40	1	142/144	148/152	148/148	220/220	304/306	250/250	260/300	210/230	180/200	191/197
41	8	6.2482e-08	4.39749e-08	0.000317233	1.37991e-21	1.5399e-11	2.68705e-14	5.60419e-11	0.999683	Asy1	2	144/148	148/150	148/148	228/268	304/304	190/190	270/280	210/210	172/230	189/225
42	7	0.00163122	6.56585e-07	0.0151019	1.39043e-21	0.00340594	1.0872e-19	0.979856	3.88055e-06	Asy2	2	150/150	150/152	148/150	226/226	302/306	180/210	280/280	210/220	178/178	185/185
43	2	4.68988e-12	1	1.04507e-09	4.37327e-23	6.3766e-14	1.77512e-26	1.45011e-12	1.69896e-11	Asy3	2	148/150	148/152	148/150	226/226	302/304	190/190	280/290	210/210	160/178	181/187
44	2	1.4865e-14	1	2.5805e-11	2.99781e-27	1.6823e-16	3.64508e-31	1.09669e-14	3.35727e-15	Asy4	2	144/176	148/152	144/160	250/270	302/304	180/180	290/290	200/200	178/230	177/197
45	3	1.26414e-05	2.10478e-10	0.999982	5.89476e-25	2.4899e-11	7.77117e-23	5.17259e-06	4.88125e-09	Asy5	2	150/180	150/156	144/144	228/228	304/306	200/220	290/290	226/240	198/210	189/215
46	2	3.61039e-11	1	1.70992e-08	2.80058e-24	6.94115e-13	2.70782e-28	9.71267e-12	2.43807e-13	Asy6	2	152/160	148/152	150/150	260/260	302/306	172/180	280/280	220/250	168/250	197/201
47	8	1.60715e-07	7.59729e-07	0.000591624	1.64616e-22	5.55019e-08	2.04997e-15	1.79516e-07	0.999407	Asy7	2	150/176	146/152	148/148	250/250	302/306	230/230	280/280	210/226	178/250	183/197
48	2	1.54485e-15	1	9.65502e-13	1.623e-29	1.62926e-20	8.49281e-35	4.87536e-19	5.25516e-13	Asy8	2	146/146	148/152	148/160	250/250	302/306	190/190	280/280	210/240	178/240	183/201
49	2	2.3729e-07	0.995776	0.0037235	1.04077e-20	1.69712e-11	6.42336e-23	1.36184e-08	0.000500404	Asy9	2	148/148	144/152	146/156	250/250	302/306	190/190	280/280	210/226	180/200	183/201
50	2	1.61441e-10	0.999999	1.30582e-06	7.68632e-24	3.43833e-13	1.50192e-25	1.10573e-08	1.24192e-11	Asy10	2	148/150	148/152	148/154	250/270	302/306	200/210	290/290	226/226	198/210	177/177
51	2	9.9158e-09	0.999988	1.14992e-05	4.92159e-26	3.40826e-13	9.83834e-30	6.70507e-13	1.33484e-11	Asy11	2	148/148	148/152	144/144	250/250	302/304	200/200	286/286	210/240	180/210	185/197
52	3	6.49774e-06	4.21171e-07	0.999764	2.39615e-26	1.92553e-10	4.02871e-21	1.00213e-06	0.000228016	Asy12	2	144/144	146/156	148/154	250/250	304/306	180/180	250/256	200/230	168/198	181/181
53	3	7.72407e-05	2.10823e-10	0.99992	5.48009e-22	2.11703e-09	1.17223e-20	2.35681e-06	6.79453e-11	Asy13	2	144/152	146/156	146/152	258/258	302/304	210/250	260/260	210/240	168/168	189/209
54	3	4.53074e-05	1.48055e-09	0.999955	1.39195e-20	1.90241e-10	1.33229e-20	4.74066e-09	3.00853e-09	Asy14	2	144/144	146/156	146/152	258/258	302/306	200/200	260/260	210/240	178/200	189/209
55	3	5.46679e-05	1.78302e-08	0.999945	4.79466e-25	8.41582e-12	2.07287e-24	1.03207e-08	6.36865e-09	Asy15	2	152/176	152/156	144/144	258/258	302/306	190/210	260/270	220/220	180/200	193/215
56	3	4.89699e-05	4.32188e-13	0.999951	3.54468e-29	1.56295e-13	6.87082e-27	3.12695e-09	2.34037e-12	Asy16	2	144/152	152/156	148/156	258/258	304/306	200/200	260/270	220/220	180/200	177/177
57	2	5.21501e-13	1	2.8709e-09	1.10473e-28	2.93909e-16	7.03421e-34	2.7472e-16	1.44856e-14	Asy17	2	148/160	148/152	148/160	258/258	302/306	180/180	290/290	226/226	180/180	189/215
58	3	0.000308557	6.39497e-11	0.999687	2.23699e-29	6.85239e-14	1.23874e-21	3.50156e-09	4.44533e-06	Asy18	2	146/146	152/152	148/148	258/258	302/306	172/172	270/270	210/240	180/180	189/215
59	3	8.46033e-05	6.48873e-06	0.999909	6.87336e-26	2.42017e-14	4.05837e-24	2.303e-10	1.18907e-11	Asy19	2	150/189	148/152	148/170	232/232	304/306	200/220	260/260	210/240	198/210	189/189
60	2	1.96626e-11	0.999998	1.9365e-06	1.82304e-24	7.85752e-15	6.84485e-26	1.05327e-14	5.56146e-08	Asy20	2	144/144	148/152	146/146	250/250	302/306	200/220	260/260	200/200	178/200	189/197
61	3	8.81232e-07	5.13288e-08	0.999983	2.83046e-25	1.50277e-11	7.23748e-22	4.77456e-07	1.53289e-05	Asy21	2	148/160	152/152	150/150	250/250	304/304	200/210	260/260	220/230	180/200	183/209
62	3	0.000713719	1.26143e-06	0.988466	4.91958e-21	6.5008e-08	5.97146e-17	0.0108184	8.07202e-07	Asy22	2	148/150	152/152	146/152	260/270	302/306	220/220	270/310	210/240	178/198	185/209
63	3	1.96029e-05	2.66756e-17	0.99998	1.16645e-29	2.21977e-15	2.25149e-19	2.71783e-09	4.096e-09	Asy23	2	150/180	152/152	148/148	258/258	304/306	200/210	260/260	210/240	168/198	183/209
64	3	1.59263e-05	4.91107e-09	0.999979	1.04745e-24	1.87912e-08	5.82111e-22	3.27044e-08	4.99945e-06	Asy24	2	152/176	150/156	146/146	258/258	304/304	190/200	260/276	220/220	168/168	177/209
65	2	6.70352e-11	1	9.02051e-08	7.82857e-26	3.38812e-14	7.10737e-27	3.6249e-14	3.51965e-12	Asy25	2	148/176	148/152	148/160	258/258	302/306	180/180	250/270	210/240	178/220	189/189
66	2	8.90534e-09	0.999998	2.38812e-06	4.58727e-24	1.88993e-13	2.29721e-25	7.10049e-10	1.48581e-08	Asy26	2	144/144	148/152	152/176	232/250	302/304	200/250	280/280	250/250	178/210	197/225
67	3	0.000856795	0.000967241	0.998155	4.17209e-23	2.51899e-11	6.89502e-18	5.7227e-10	2.07809e-05	Asy27	2	142/142	148/152	148/148	268/268	304/306	200/200	290/290	210/230	168/210	191/197
68	3	0.0234487	3.43936e-11	0.972334	2.00036e-19	0.00158412	1.86552e-16	0.0026314	1.99956e-06	Asy28	2	144/160	146/152	148/154	220/228	304/306	240/240	280/280	220/240	178/178	185/193
69	2	1.37528e-15	1	2.31369e-12	1.59854e-25	8.11481e-17	5.33534e-30	2.17482e-17	2.28046e-14	Asy29	2	148/176	148/152	148/160	250/250	302/304	172/190	290/290	210/240	178/226	199/201
70	5	1.70064e-06	2.57616e-09	0.00113746	1.58369e-19	0.998855	4.24116e-17	1.32373e-07	5.33342e-06	Asy30	2	144/174	146/152	146/150	260/260	304/304	210/250	290/310	210/250	198/210	185/197
71	3	4.35896e-05	9.08375e-13	0.999956	3.32194e-24	1.81104e-09	1.26264e-23	1.94263e-11	5.77034e-09	Asy31	2	148/152	146/152	146/152	250/250	304/306	200/200	260/260	226/228	180/180	183/209
72	3	2.12501e-06	1.66999e-11	0.999998	1.41908e-25	5.42192e-14	4.27448e-21	4.44697e-09	9.02695e-08	Asy32	2	144/172	146/150	148/154	250/250	304/306	230/230	260/260	226/228	198/210	183/209
73	8	4.24602e-07	1.00977e-07	0.00218402	2.24788e-23	1.21193e-11	6.95156e-18	1.20266e-12	0.997815	Asy33	2	142/180	148/148	148/148	250/250	304/304	190/200	276/276	210/210	176/200	187/187
74	3	0.0198187	5.21068e-10	0.980181	4.70601e-23	8.22203e-11	6.30495e-23	8.94976e-11	7.00675e-07	Asy34	2	142/180	148/148	160/160	220/220	304/304	190/220	270/270	210/226	176/200	201/201
75	8	7.85313e-12	4.75681e-12	4.12958e-07	6.63108e-27	7.75785e-09	1.49021e-15	1.07659e-12	1	Asy35	2	148/176	146/152	148/148	250/250	304/304	190/210	260/290	230/240	178/210	185/189
76	3	2.05222e-05	4.24972e-06	0.999966	7.20686e-27	2.61213e-11	8.7966e-25	1.10429e-08	8.97059e-06	Asy36	2	150/152	144/152	144/144	250/250	302/302	180/190	276/300	210/240	198/198	183/201
77	3	0.000115879	5.04328e-13	0.996986	5.74026e-25	1.62902e-11	3.75633e-13	1.31975e-07	0.0028983	Asy37	2	142/160	146/146	148/148	220/250	302/302	230/240	270/290	210/230	176/190	187/225
78	3	0.000165187	6.03221e-12	0.999835	4.81096e-31	4.24547e-14	1.66944e-25	7.32936e-08	6.68735e-10	Asy38	2	150/150	144/144	170/170	220/220	302/302	190/240	250/270	200/250	180/180	187/225
79	3	3.10088e-05	1.48238e-06	0.999967	5.68737e-26	1.03841e-11	4.06982e-27	8.37743e-09	4.28403e-10	Asy39	2	146/176	144/144	150/150	232/232	302/302	200/220	250/270	200/200	180/180	197/201
80	3	0.000298431	1.85615e-10	0.999702	3.3946e-25	3.31024e-15	3.68507e-25	1.50226e-11	9.16437e-10	Asy40	2	150/150	144/144	160/160	250/250	304/306	200/250	270/270	200/230	180/180	197/209
81	3	5.03288e-05	3.30616e-09	0.999936	2.37215e-15	1.49513e-08	1.24965e-17	1.33068e-05	6.88924e-10	Asy41	2	142/180	146/156	150/150	220/250	306/306	200/200	260/310	230/230	210/210	189/209
82	7	2.49559e-06	1.92896e-13	3.51248e-07	7.73138e-23	9.47161e-07	6.6982e-19	0.999996	1.02282e-10	Err1	3	146/152	144/146	148/150	228/228	302/306	180/210	276/280	210/240	176/220	189/215
83	7	5.45066e-07	1.26245e-11	6.07036e-07	4.33248e-22	1.18475e-05	4.63822e-11	0.999969	1.82147e-05	Err2	3	148/150	152/152	148/148	220/250	302/306	180/180	260/290	210/220	168/220	181/181
84	7	7.95006e-12	5.37854e-15	1.10021e-11	3.42784e-28	7.44983e-12	1.5635e-19	1	3.23327e-13	Err3	3	144/152	150/150	148/150	226/250	302/304	220/220	280/280	220/220	168/250	189/189
85	7	3.37422e-11	3.93394e-16	1.96857e-10	2.84769e-27	9.60907e-11	2.01534e-14	1	5.96077e-08	Err4	3	144/150	150/150	148/152	226/260	304/304	180/200	280/280	200/250	168/178	185/209
86	7	2.86589e-06	9.9779e-12	4.56262e-07	1.07494e-13	1.63404e-06	1.14101e-11	0.999995	1.01253e-09	Err5	3	144/150	152/152	148/152	220/230	302/306	200/200	250/290	210/210	168/226	187/209
87	5	3.23498e-07	1.28096e-12	6.54635e-10	6.89394e-14	0.999884	1.12492e-15	0.000116026	9.88861e-12	Err6	3	144/160	146/152	148/156	260/260	302/306	200/250	280/280	210/220	176/240	185/197
88	7	2.75233e-10	2.96736e-15	7.73609e-11	1.0993e-26	3.44836e-11	1.07745e-19	1	4.71289e-14	Err7	3	144/150	144/156	148/154	250/260	302/304	190/250	280/280	210/250	198/250	189/189
89	7	1.02667e-07	2.25805e-10	1.0315e-07	1.80242e-22	1.23439e-09	4.31152e-20	1	4.61419e-12	Err8	3	150/150	144/144	150/150	250/270	302/306	180/250	280/280	210/250	198/250	187/187
90	7	8.33187e-08	2.78289e-16	3.13448e-07	1.38023e-23	1.73062e-12	1.93194e-19	1	6.04794e-15	Err9	3	150/150	152/152	150/150	228/228	304/306	190/240	290/290	226/226	178/250	187/209
91	7	2.99126e-06	2.56808e-15	4.62173e-05	6.5349e-23	2.61583e-09	7.59853e-12	0.999951	6.15681e-08	Err10	3	152/152	150/150	146/146	220/250	302/302	200/220	270/280	220/220	168/230	183/183
92	5	6.66511e-13	4.23756e-15	5.88304e-14	1.53036e-19	1	9.4169e-22	5.27812e-12	1.05631e-10	Shin1	4	144/152	146/152	150/154	250/250	304/304	220/250	276/276	210/220	176/176	181/225
93	5	3.87603e-05	5.24144e-11	3.97732e-06	8.05437e-16	0.981984	8.91407e-19	0.0179735	1.03663e-10	Shin2	4	144/152	150/156	150/150	228/256	306/306	230/250	276/280	210/220	168/198	205/205
94	5	1.93541e-09	1.02964e-15	2.48906e-10	1.53925e-21	1	4.92718e-20	1.40652e-08	1.71416e-09	Shin3	4	150/150	146/152	148/150	258/258	304/304	200/240	250/276	200/220	168/198	181/181
95	5	1.11929e-12	8.88285e-18	5.70893e-15	2.76405e-18	1	9.41425e-20	6.37294e-13	8.66029e-14	Shin4	4	146/176	146/152	148/150	258/276	304/304	210/250	250/256	220/250	178/178	187/187
96	5	4.51703e-12	1.40895e-11	5.98661e-14	3.88382e-17	1	4.76002e-18	2.98229e-11	1.04841e-10	Shin5	4	148/176	146/152	148/160	228/250	304/304	180/200	290/290	210/250	178/178	199/201
97	2	2.92938e-17	1	3.39428e-17	8.14703e-29	2.93109e-15	1.3287e-34	3.23953e-19	1.11377e-12	Shin6	4	148/150	148/152	148/160	250/250	304/304	190/190	280/280	200/200	180/180	187/197
98	2	8.45872e-09	1	1.02477e-10	4.70404e-15	4.08783e-08	9.25358e-20	5.25432e-10	2.46437e-12	Shin7	4	150/176	148/152	146/160	250/270	302/306	190/240	280/280	220/250	180/200	185/197
99	2	1.08091e-07	0.999994	1.21558e-08	2.10262e-17	6.11311e-06	1.35417e-18	9.18757e-10	5.49918e-09	Shin8	4	148/150	148/152	144/156	250/270	304/304	190/240	270/270	200/230	178/230	185/197
100	5	5.67713e-11	2.41207e-15	1.22115e-13	2.76244e-19	1	3.68027e-23	2.86996e-10	3.90024e-13	Shin9	4	144/144	146/152	148/150	270/270	302/306	200/200	276/276	210/220	168/226	185/201
101	8	0.000151423	1.65426e-05	0.000500083	1.04332e-23	2.6252e-06	1.76102e-17	2.47825e-05	0.999305	Shin10	4	148/152	144/152	148/148	250/250	302/302	180/180	280/280	200/210	198/198	189/201
102	5	2.36669e-09	1.54426e-12	1.59274e-12	5.30035e-22	0.999999	9.57539e-23	1.25944e-06	2.5627e-13	Shin11	4	148/150	146/152	146/156	250/260	302/304	190/230	286/286	210/220	198/198	185/185
103	4	1.31857e-33	1.05034e-35	1.38015e-35	1	5.99714e-26	5.5732e-20	2.93521e-35	1.10986e-36	Afm(intro)1	5	146/176	146/154	156/160	232/270	306/306	200/240	290/290	200/240	172/220	197/197
104	4	3.31766e-32	8.10028e-33	2.20485e-34	1	4.97804e-24	9.49496e-18	6.25452e-33	1.1372e-33	Afm(intro)2	5	146/160	146/154	150/154	232/270	302/306	200/240	290/290	200/240	172/220	197/197
105	4	6.44418e-23	4.89503e-27	1.71705e-25	1	4.97242e-22	6.70098e-15	2.60857e-26	1.31577e-28	Afm(intro)3	5	148/176	146/154	160/160	250/270	306/306	200/250	280/280	210/240	172/220	197/197
106	4	2.04868e-26	7.20197e-28	8.27566e-29	1	5.61406e-22	5.65023e-14	2.66535e-27	5.64158e-28	Afm(intro)4	5	148/176	146/154	150/156	232/270	302/306	200/250	280/280	200/244	172/220	197/197
107	6	2.8296e-21	2.24146e-29	1.68122e-21	1.12325e-11	2.27056e-18	1	8.92631e-17	7.88407e-16	Afm(intro)5	5	144/160	150/150	148/148	220/250	304/304	180/210	290/300	210/240	172/220	187/209
108	6	4.07312e-22	1.25855e-32	1.18501e-22	2.67004e-12	7.1729e-22	1	1.9735e-18	2.0772e-18	Afm(intro)6	5	144/160	150/150	148/148	220/250	304/306	200/240	290/300	230/240	198/226	187/209
109	4	3.96889e-25	1.1649e-25	5.76143e-26	1	1.69566e-19	2.03019e-15	6.00754e-26	8.7289e-27	Afm(intro)7	5	146/176	146/154	152/156	250/250	306/306	172/190	290/296	200/220	170/198	187/209
110	4	2.87683e-20	4.56598e-22	8.72149e-23	1	3.73829e-20	1.99976e-13	5.96279e-24	3.9123e-23	Afm(intro)8	5	180/180	146/154	160/160	228/228	302/306	190/190	260/260	210/210	198/226	185/197
111	4	5.85632e-21	3.33508e-23	3.14251e-24	1	1.1435e-11	4.34173e-13	1.68777e-21	4.70511e-23	Afm(intro)9	5	146/180	146/152	152/152	256/270	302/306	190/190	290/296	200/240	198/200	187/209
112	4	5.32448e-19	8.40806e-19	1.87919e-20	1	1.10266e-13	1.29761e-11	2.35835e-17	1.43188e-20	Afm(intro)10	5	146/180	146/146	152/152	228/270	302/306	190/190	290/290	220/240	210/210	187/209
113	5	1.04954e-10	4.01733e-15	1.12767e-12	0.758278	0.241721	3.02732e-07	1.40114e-10	2.96251e-10	Afm(intro)11	5	146/180	146/152	152/156	228/270	304/304	230/240	280/280	220/226	176/176	185/201
114	4	5.26635e-13	3.07245e-15	4.57668e-14	1	4.85126e-07	9.734e-09	9.07938e-13	3.92461e-13	Afm(intro)12	5	146/152	146/154	152/156	260/260	304/304	230/240	280/280	220/230	176/176	185/201
115	6	3.49345e-13	2.66394e-19	6.55203e-13	1.47166e-09	2.60406e-07	1	2.26076e-07	7.65528e-09	Afm(intro)13	5	148/174	150/150	148/156	260/270	304/304	210/250	250/256	210/250	172/226	185/185
116	4	5.65752e-13	1.41141e-19	5.7355e-15	0.999989	6.83849e-13	1.11783e-05	2.47302e-15	2.19389e-17	Afm(intro)14	5	148/174	150/154	160/160	220/232	302/306	200/250	270/270	210/250	198/226	189/209
117	6	9.65335e-24	2.97351e-30	3.01102e-24	1.55816e-17	8.02804e-23	1	6.61528e-20	2.08073e-16	Afm(intro)15	5	148/176	150/150	148/148	250/260	302/306	190/240	260/300	210/230	172/226	183/197
118	6	3.97396e-23	1.11849e-26	1.50729e-23	1.0826e-13	1.54089e-22	1	2.55586e-19	2.80063e-15	Afm(intro)16	5	148/176	150/150	148/148	220/232	302/306	190/240	260/300	210/210	180/226	185/209
119	6	1.08899e-17	8.32754e-25	1.48844e-18	1.43632e-12	9.78111e-18	1	1.71061e-17	8.87722e-14	Afm(intro)17	5	144/180	150/152	148/148	256/260	302/306	190/240	260/300	210/230	172/226	183/197
120	6	2.02427e-27	6.22545e-33	1.48553e-27	8.57676e-15	1.02242e-25	1	1.00394e-22	1.22158e-18	Afm(intro)18	5	144/180	150/150	148/148	220/250	304/304	190/240	260/300	210/210	198/226	187/209
121	6	9.50275e-14	4.30963e-21	8.13272e-15	7.04072e-08	8.50197e-12	1	2.42245e-14	4.97086e-10	Afm(intro)19	5	150/180	150/156	148/148	258/260	302/306	200/240	290/300	210/230	172/226	187/201
122	4	1.41518e-14	2.07271e-13	6.37701e-17	1	7.20984e-12	9.30083e-08	1.95224e-14	6.53848e-17	Afm(intro)20	5	146/176	150/156	148/160	220/250	302/304	200/210	290/280	210/210	198/226	187/187
123	4	2.82496e-19	2.065e-22	1.92678e-22	1	4.04425e-09	5.95242e-11	1.35541e-21	5.75352e-23	Afm(intro)21	5	146/174	146/152	150/154	232/270	302/306	190/240	276/276	220/250	160/220	185/197
124	4	1.37717e-26	1.69327e-30	6.15986e-29	1	1.77663e-20	1.04272e-14	7.41423e-30	6.54713e-32	Afm(intro)22	5	146/174	146/154	150/154	262/270	306/306	190/240	276/276	220/250	172/220	191/197
